# Supplementary material for: Identify and validate a novel ubiquitination-related biomarker for thyroid cancer prognosis and immunotherapy
Source: Front Oncol. 2026 Jan 16;15:1542784. doi: 10.3389/fonc.2025.1542784 (PMC12855127; doi:10.3389/fonc.2025.1542784)
Supplement: Supplementary file 6 [file Table1.xlsx]

## Sheet: Sheet1
Table S1. A total of 576 E3 genes and 95 DUB genes were identified in the iUUCD 2.0 database
Gene Symbol (DUB)	Gene Symbol (E3)
ABRAXAS2	-
ATXN3	5L
ATXN3L	ADO1
BAP1	AHR
BRCC3	AIP2
calypso	AMA1
COPS5	AMBRA1
CYLD	AMFR
cyld-1	ANAPC11
EIF3H	ANAPC2
JOSD1	APC/C
MINDY1	ARID1B
MINDY4	ARIH1
MYSM1	ARIH2
Nipped-A	ASAP1#TP53BP1
OTUB1	ASB11
OTUB2	Asb17
OTUD1	ASB2
OTUD3	ASB3
OTUD4	ASB4
OTUD5	ASB8
OTUD6A	ASB9
OTUD7B	ATL55
OTULIN	AURKA
PAN2	BARD1
PCDHB3	BFAR
PSMD14	BIRC2
STAMBP	BIRC3
TNFAIP3	BIRC6
TRIM11	BIRC7
TRIM2	BMI1
TRIM44	BMI1#RNF2
Trim69	BPM3
UBP13	BPM5
UBP8	BRAP
UCHL1	BRCA1
UCHL3	brd-1
UCHL5	Bre1
usp-33	BTRC
usp-46	C10orf90
USP1	Cbl
Usp10	CBLB
USP11	CBLC
USP12	CBLL1
USP13	CCAR1
USP14	CCNB1IP1
USP15	CCNF
USP16	Cdc16
USP17L2	CDC20
USP17L30	CDC34
usp18	CDC4
USP19	CDCA3
USP2	CDH1
USP20	CGRRF1
USP21	CHFR
USP22	CHIP
USP24	chn-1
USP25	CIP8
USP26	CISH
USP27X	CNOT4
USP28	COI1
USP29	COP1
USP3	CRBN
USP30	CRL1
USP33	CRL4A
USP34	CTF13
USP35	Cyld
USP36	DCAF1
USP37	DCAF11
usp38	DCAF12
USP39	DCAF12L1
usp4	DCAF15
USP42	DCAF16
USP43	DCAF4
USP44	DCAF8
USP45	DDB1
USP46	DDB2
USP47	DDX58
USP48	Deleted
USP49	DET1
USP5	DET1#COP1
USP50	DIA2
USP51	Diap1
USP53	Diap2
USP6	DRIP1
Usp6nl	DRIP2
USP7	dRNF34
Usp8	dtl
USP9X	dtl-a
USP9Y	dtl-b
VCPIP1	DTX1
XRCC6	DTX2
YOD1	DTX3
ZC3H12A	DTX3L
ZRANB1	DTX4
	DWA2
	DYRK2
	DZIP3
	E4
	E4F1
	E6
	EBF1
	EBF2#EBF1
	eel-1
	ELA1
	EP300
	EPS8L3
	ERCC8
	ETO1
	F12
	FAF2
	FANCL
	FBH1
	FBL17
	Fbrs
	fbxl-1
	FBXL12
	FBXL14
	FBXL15
	FBXL17
	FBXL18
	FBXL19
	FBXL2
	FBXL21P
	FBXL22
	FBXL3
	FBXL4
	FBXL5
	FBXL6
	FBXL7
	FBXO10
	FBXO11
	FBXO15
	FBXO18
	FBXO2
	FBXO21
	FBXO22
	FBXO25
	FBXO27
	FBXO28
	FBXO3
	FBXO30
	FBXO31
	FBXO32
	FBXO33
	FBXO34
	FBXO4
	FBXO40
	FBXO42
	FBXO44
	FBXO45
	Fbxo5
	FBXO6
	FBXO7
	FBXO8
	FBXO9
	FBXW10
	FBXW11
	FBXW12
	Fbxw17
	FBXW2
	FBXW5
	FBXW7
	FBXW8
	fem-1
	fpaB1
	fzr
	FZR1
	fzy
	gan
	GID2
	GRR1
	HACE1
	HDAC6
	HECTD1
	HECTD2
	HECTD3
	HECW1
	HECW2
	HERC1
	HERC2
	HERC4
	HERC5
	HEYL
	hiw
	HLTF
	hopAB2
	HOS1
	HRD1
	HRT3
	HUB1
	HUB2
	hulA
	HUWE1
	ICP0
	IL17RB
	ING4
	ipaH9.8
	IRAK1
	IRAK4
	ITCH
	Itch#Wwp2
	K3
	K5
	Kat2b
	KCTD10
	KCTD11
	KCTD13
	KCTD17
	KDM2A
	KDM2B
	KEAP1
	KEG
	KITLG
	klhl10
	KLHL11
	klhl12
	KLHL13
	KLHL15
	KLHL17
	KLHL18
	KLHL2
	KLHL20
	KLHL21
	KLHL22
	KLHL25
	KLHL3
	Klhl31
	Klhl41
	KLHL42
	KLHL6
	KLHL7
	KLHL8
	KLHL9
	KLHL9#KLHL13
	l(2)dtl
	LAP
	LATS1
	LHX1
	LNX1
	LNX2
	LOG2
	LRSAM1
	mahj
	MALT1
	MAP3K1
	MARCHF1
	MARCHF11
	MARCHF2
	MARCHF4
	MARCHF5
	MARCHF6
	MARCHF7
	MARCHF8
	MARCHF9
	mat2
	mat3
	mdm2
	MDM30
	MDM4
	mel-26
	MET30
	MET30#CDC4
	MEX3B
	MEX3C
	MGRN1
	mib1
	MIB2
	mib2.S
	MID1
	MIEL1
	MKRN1
	MKRN2
	MKRN3
	moi
	MOT2
	MPE1
	MPG
	MSL2
	MUL1
	MYCBP2
	MYLIP
	NAM7
	NAT10
	Nedd4
	NEDD4L
	nedd4l.S
	neur
	NEURL1
	neurl1.L
	NEURL1B
	NEURL2
	NFI1
	NHLRC1
	NOSIP
	ORF0
	ORF50
	ORTH3
	OSTM1
	Otulin
	park
	PARK2
	PARP1
	PAXIP1
	PCGF1
	PDLIM2
	PDZRN3
	PELI1
	PELI3
	PEX10
	PEX12
	PIAS2
	PIAS4
	PIB1
	PINK1
	PJA1
	PJA2
	PML
	poe
	pof1
	pop2#pop1
	Ppa
	PPARA
	PPARG
	PPIL2
	PRC1
	PRKN
	PRL1
	PRPF19
	PSH1
	PTPA
	pub1
	PUB13
	PUB22
	PUB23
	PUB25
	RAB40C
	RACK1
	RAD18
	RAD23A
	RAD5
	RAD7
	rag1
	RBBP6
	RBCK1
	RBX1
	RC3H1
	RCHY1
	rdx
	RFFL
	RFPL4A
	RFWD2
	RFWD3
	RGLG1
	RGLG2
	RHA2B
	RHOBTB1
	RHOBTB3
	RICTOR
	RING1
	RKP
	RLIM
	RMA1
	RMA2
	RMD5
	RNF11
	RNF111
	RNF115
	RNF123
	RNF125
	RNF126
	RNF128
	RNF13
	RNF130
	RNF135
	RNF138
	RNF139
	RNF14
	RNF144A
	RNF144B
	RNF145
	Rnf146
	RNF149
	RNF152
	RNF167
	RNF168
	RNF170
	RNF180
	RNF181
	RNF182
	RNF183
	RNF185
	RNF186
	RNF187
	RNF19A
	RNF19B
	RNF2
	RNF20
	RNF208
	RNF213
	RNF216
	RNF220
	RNF25
	RNF26
	RNF31
	RNF34
	RNF38
	RNF39
	rnf4
	RNF40
	RNF41
	RNF43
	RNF5
	RNF6
	RNF8
	RNFT2
	rpm-1
	rpm1
	RSAD2
	RSP5
	s153R
	SAF1
	SAG
	SAN1
	SAP5
	Sce
	sel-10
	sel-11
	SH3RF1
	SHARPIN
	SHPRH
	siah1
	Siah1a
	SIAH2
	sina
	SINAT5
	SIVA1
	SKP2
	sli-1
	slmb
	SLX8
	SMURF1
	smurf2
	SOCS1
	SOCS2
	SOCS3
	SOCS4
	SOCS5
	SOCS6
	SOCS7
	spat3
	SPL11
	SPOP
	Spsb1
	SPSB2
	SPSB3
	SQSTM1
	SSM4
	STAMBP
	STUB1
	Su(dx)
	Su(var)210
	syvn1
	TaMAB2
	TANK
	TBL1X
	THO6
	TIR1
	TNFAIP1
	TNFAIP3
	TOM1
	Topors
	TRAF1
	TRAF2
	TRAF3
	TRAF3IP2
	TRAF4
	TRAF6
	TRAF7
	TRAIP
	TRIB3
	Trim10
	TRIM11
	TRIM13
	TRIM15
	TRIM17
	TRIM2
	TRIM21
	TRIM22
	TRIM23
	TRIM24
	TRIM25
	TRIM26
	TRIM27
	TRIM28
	TRIM3
	TRIM31
	TRIM32
	TRIM33
	TRIM35
	TRIM36
	TRIM37
	TRIM38
	TRIM39
	TRIM4
	TRIM41
	TRIM46
	TRIM47
	TRIM49
	TRIM5
	TRIM50
	TRIM52
	Trim55
	TRIM56
	TRIM58
	TRIM59
	TRIM6
	TRIM62
	TRIM63
	TRIM65
	TRIM69
	TRIM7
	TRIM71
	Trim72
	TRIM8
	TRIM9
	TRIP12
	TRP120
	TRPC4AP
	ttc3
	TUL1
	UBC4
	UBE2G1
	UBE2O
	Ube3a
	UBE3C
	UBE4A
	UBE4B
	UBL4A
	ubr-1
	UBR1
	UBR2
	UBR4
	UBR5
	UBR7
	UCC1
	UCHL1
	ufd-2
	UFD2
	UFD4
	UFO1
	UHRF1
	UHRF2
	UPL5
	VHL
	vhl-1
	vif
	VPRBP
	VPS18
	WDHD1
	WSB1
	wwp-1
	wwp1
	WWP1#WWP2
	WWP2
	X
	XB3
	XBAT32
	XBAT35
	XIAP
	YDR306C
	ZC3HC1
	ZFP91
	ZNRF1
	ZNRF2
	ZSWIM2
