# Supplementary material for: Identify and validate a novel ubiquitination-related biomarker for thyroid cancer prognosis and immunotherapy
Source: Front Oncol. 2026 Jan 16;15:1542784. doi: 10.3389/fonc.2025.1542784 (PMC12855127; doi:10.3389/fonc.2025.1542784)
Supplement: Supplementary file 7 [file Table2.xlsx]

## Sheet: supplementary S2
Table S2. Obtain ubiquitination-related DEGs in THCA
	logFC	logCPM	LR	PValue	FDR	change
FBXL21P	1.74658	3.21893	391.411	4.08e-87	1.85e-84	UP
FBXW12	-0.839305	3.25159	289.883	5.27e-65	1.2e-62	NOT
SH3RF1	-1.06634	10.7123	229.424	7.96e-52	1.2e-49	DOWN
DDB2	1.38003	10.3709	214.773	1.25e-48	1.42e-46	UP
DZIP3	-0.702701	10.3503	206.773	6.95e-47	6.31e-45	NOT
KLHL2	0.962674	11.0077	200.678	1.49e-45	1.12e-43	NOT
DTX4	3.16052	13.9258	200.322	1.78e-45	1.15e-43	UP
HECTD3	0.639547	11.4469	199.213	3.1e-45	1.76e-43	NOT
FBXO30	-1.02359	10.1197	198.061	5.53e-45	2.79e-43	DOWN
TRIM47	1.58187	10.7644	195.236	2.29e-44	1.04e-42	UP
TRAF6	-0.693217	8.99387	183.972	6.58e-42	2.72e-40	NOT
TBL1X	-0.699777	10.7097	182.247	1.57e-41	5.92e-40	NOT
FBXL3	-0.663947	11.6193	163.474	1.97e-37	6.88e-36	NOT
MARCHF4	3.7545	5.04734	162.154	3.83e-37	1.24e-35	UP
USP16	-0.4887	10.9788	156.28	7.35e-36	2.23e-34	NOT
USP49	-1.07989	8.71651	152.488	4.96e-35	1.41e-33	DOWN
RC3H1	-0.600252	10.4985	148.47	3.74e-34	1e-32	NOT
HERC1	-0.593681	11.7616	147.412	6.38e-34	1.61e-32	NOT
RHOBTB3	1.20884	12.0462	146.132	1.21e-33	2.9e-32	UP
MINDY1	-0.830769	11.3126	139.799	2.95e-32	6.69e-31	NOT
FBXW10	-1.93575	3.75735	133.257	7.94e-31	1.72e-29	DOWN
FBXO22	0.391685	10.2216	132.623	1.09e-30	2.26e-29	NOT
MGRN1	0.647784	12.3997	130.416	3.32e-30	6.56e-29	NOT
PML	0.717937	12.221	129.193	6.15e-30	1.13e-28	NOT
RNF183	3.73561	6.6577	129.165	6.24e-30	1.13e-28	UP
UBL4A	0.632262	11.2237	125.116	4.8e-29	8.2e-28	NOT
SHPRH	-1.05835	8.97161	125.085	4.88e-29	8.2e-28	DOWN
BIRC7	5.77522	8.67008	123.796	9.34e-29	1.51e-27	UP
ZNRF2	0.919059	10.6543	121.474	3.01e-28	4.71e-27	NOT
BFAR	0.473646	11.4603	121.366	3.18e-28	4.81e-27	NOT
TRIM65	0.552417	10.4754	119.347	8.79e-28	1.28e-26	NOT
MAP3K1	0.94271	12.5052	119.3	9e-28	1.28e-26	NOT
UCHL5	-0.709357	9.36705	119.113	9.9e-28	1.36e-26	NOT
FBXO31	0.483772	10.7889	115.398	6.44e-27	8.6e-26	NOT
RNFT2	1.13751	7.6563	115.239	6.98e-27	9.05e-26	UP
RNF180	-0.681025	9.91328	110.376	8.1e-26	1.02e-24	NOT
USP39	0.324619	11.12	108.74	1.85e-25	2.27e-24	NOT
MARCHF11	6.09308	3.90941	104.676	1.44e-24	1.72e-23	UP
AMFR	0.522311	12.612	104.353	1.69e-24	1.97e-23	NOT
USP51	-0.690202	8.86996	100.01	1.52e-23	1.72e-22	NOT
TRAF7	0.450733	11.6355	99.6226	1.84e-23	2.04e-22	NOT
NEURL1B	1.05421	9.99148	98.84	2.74e-23	2.96e-22	UP
USP35	0.614253	9.23917	98.132	3.91e-23	4.13e-22	NOT
PAXIP1	-0.404248	9.11456	95.7735	1.29e-22	1.33e-21	NOT
TANK	0.525241	11.2688	95.0196	1.89e-22	1.9e-21	NOT
FBXO15	-1.22131	5.84487	94.6696	2.25e-22	2.22e-21	DOWN
PRKN	-0.730218	7.30222	90.9621	1.46e-21	1.41e-20	NOT
RNF220	0.415828	11.5284	89.535	3.01e-21	2.85e-20	NOT
CNOT4	-0.34212	10.2183	88.6027	4.83e-21	4.47e-20	NOT
TRIM36	3.07704	8.24096	82.4691	1.07e-19	9.75e-19	UP
KLHL8	-0.677383	10.5608	82.3472	1.14e-19	1.02e-18	NOT
USP44	-1.00622	6.13395	81.7564	1.54e-19	1.34e-18	DOWN
RNF144A	1.05608	10.0883	79.1801	5.67e-19	4.86e-18	UP
CYLD	-0.416543	11.697	78.8308	6.77e-19	5.69e-18	NOT
FBXL19	0.53892	9.84798	77.8217	1.13e-18	9.31e-18	NOT
TNFAIP1	0.407943	11.6043	76.5731	2.12e-18	1.72e-17	NOT
AHR	1.13783	12.4858	76.2985	2.44e-18	1.94e-17	UP
PELI1	1.58671	10.7186	75.9498	2.91e-18	2.28e-17	UP
TRIM8	0.42679	12.9998	74.8164	5.17e-18	3.98e-17	NOT
FBXL5	-0.481902	12.5111	74.6069	5.74e-18	4.35e-17	NOT
FBXO2	1.51087	10.6182	74.115	7.37e-18	5.48e-17	UP
BMI1	0.38542	10.8242	73.3514	1.09e-17	7.95e-17	NOT
RNF145	0.503612	12.0658	72.7035	1.51e-17	1.09e-16	NOT
KCTD13	0.534745	9.30311	68.877	1.05e-16	7.43e-16	NOT
MPG	0.713755	11.127	67.464	2.15e-16	1.5e-15	NOT
WDHD1	0.730693	7.94033	66.7982	3.01e-16	2.07e-15	NOT
RNF39	1.37206	6.51958	66.739	3.1e-16	2.1e-15	UP
TRIM63	2.65681	6.46473	65.8962	4.75e-16	3.17e-15	UP
TRIM35	0.282136	9.8297	65.516	5.76e-16	3.79e-15	NOT
DCAF16	-0.260192	10.4691	65.4182	6.06e-16	3.93e-15	NOT
AMBRA1	0.257349	11.0654	65.3197	6.37e-16	4.07e-15	NOT
FBXO27	-0.93084	6.81506	65.0701	7.23e-16	4.56e-15	NOT
HECTD1	-0.383841	12.7973	64.3889	1.02e-15	6.35e-15	NOT
RNF138	-0.328043	9.66055	64.3342	1.05e-15	6.44e-15	NOT
DCAF15	0.530612	10.0727	63.8117	1.37e-15	8.29e-15	NOT
USP53	-0.553503	9.79661	63.7715	1.4e-15	8.35e-15	NOT
ARID1B	-0.322371	12.244	63.2724	1.8e-15	1.06e-14	NOT
RICTOR	-0.389247	10.6332	63.2528	1.82e-15	1.06e-14	NOT
KLHL25	0.632512	8.51327	62.6233	2.5e-15	1.43e-14	NOT
FBXW7	0.536369	10.3578	62.6159	2.51e-15	1.43e-14	NOT
TRIM58	-1.28825	8.7817	62.1581	3.17e-15	1.78e-14	DOWN
RBBP6	-0.321008	11.5133	61.4788	4.48e-15	2.48e-14	NOT
KLHL17	0.822351	7.95405	60.2302	8.44e-15	4.62e-14	NOT
DET1	-0.34364	8.4229	59.5912	1.17e-14	6.31e-14	NOT
TRPC4AP	0.240561	12.093	59.5112	1.22e-14	6.49e-14	NOT
TRIM46	1.88192	6.03639	58.9931	1.58e-14	8.35e-14	UP
PEX12	-0.369635	9.21636	57.8064	2.89e-14	1.51e-13	NOT
USP7	-0.187376	12.1639	57.5521	3.29e-14	1.68e-13	NOT
RAD18	0.395897	9.2869	57.5454	3.3e-14	1.68e-13	NOT
F12	1.39195	5.73674	57.3691	3.61e-14	1.81e-13	UP
RNF170	-0.327603	11.1353	57.3653	3.62e-14	1.81e-13	NOT
FBXO9	-0.395437	11.1443	56.7453	4.96e-14	2.45e-13	NOT
VPS18	0.456198	11.2355	56.6439	5.22e-14	2.55e-13	NOT
USP12	-0.312464	10.4871	55.7003	8.44e-14	4.08e-13	NOT
TRIM2	-0.563753	12.5055	55.6566	8.63e-14	4.12e-13	NOT
RNF128	0.561427	12.0815	55.3241	1.02e-13	4.83e-13	NOT
SOCS6	-0.317971	10.0827	55.2486	1.06e-13	4.97e-13	NOT
CDC34	0.653501	11.1633	54.7976	1.34e-13	6.19e-13	NOT
DDB1	0.250183	13.7574	54.5324	1.53e-13	7.01e-13	NOT
FBXO33	-0.339536	10.2104	54.4748	1.57e-13	7.15e-13	NOT
RNF139	0.387289	11.0706	52.8628	3.58e-13	1.61e-12	NOT
MID1	-0.719498	8.89583	52.3748	4.59e-13	2.04e-12	NOT
TRIM41	-0.328374	11.1031	52.19	5.04e-13	2.22e-12	NOT
PEX10	0.302837	9.82543	51.338	7.78e-13	3.39e-12	NOT
USP42	-0.270559	9.39517	51.1893	8.39e-13	3.63e-12	NOT
TRIM52	-0.403413	9.30968	50.6999	1.08e-12	4.61e-12	NOT
MKRN2	-0.300402	10.5197	50.233	1.37e-12	5.79e-12	NOT
TRIM59	0.688493	7.93614	49.6028	1.88e-12	7.91e-12	NOT
TRIM22	0.999451	11.6039	49.2588	2.24e-12	9.34e-12	NOT
FBXO8	-0.265499	10.1182	48.9235	2.66e-12	1.1e-11	NOT
NEURL1	1.42097	5.02093	47.8326	4.64e-12	1.9e-11	UP
RNF208	0.845949	9.51003	47.7796	4.77e-12	1.93e-11	NOT
RNF115	0.260063	11.443	47.4148	5.74e-12	2.31e-11	NOT
DTX3L	0.456611	11.5572	44.7705	2.22e-11	8.82e-11	NOT
RBCK1	0.40133	11.8783	44.7503	2.24e-11	8.84e-11	NOT
FBXO45	0.264933	9.10516	44.542	2.49e-11	9.74e-11	NOT
RCHY1	-0.275273	10.3107	44.2322	2.92e-11	1.13e-10	NOT
HERC2	-0.257469	11.7623	44.0261	3.24e-11	1.25e-10	NOT
DCAF1	-0.26376	10.8635	43.5837	4.06e-11	1.55e-10	NOT
TRIM38	0.35199	10.8474	43.3505	4.58e-11	1.73e-10	NOT
TRIM11	0.363158	9.98404	42.1665	8.38e-11	3.15e-10	NOT
PRPF19	0.288751	12.4249	42.1496	8.45e-11	3.15e-10	NOT
TNFAIP3	-0.880654	10.109	42.0601	8.85e-11	3.27e-10	NOT
USP3	0.211794	10.2593	41.2227	1.36e-10	4.97e-10	NOT
OTUD1	0.394198	10.9366	41.1557	1.41e-10	5.11e-10	NOT
USP19	-0.202866	11.7721	41.1051	1.44e-10	5.2e-10	NOT
FBXL18	-0.474471	7.31733	40.5297	1.94e-10	6.9e-10	NOT
SOCS7	-0.352513	10.347	40.5208	1.95e-10	6.9e-10	NOT
DTX2	0.591496	9.30822	39.8511	2.74e-10	9.65e-10	NOT
KEAP1	0.289642	11.9362	39.3996	3.45e-10	1.21e-09	NOT
USP46	-0.346834	9.93192	39.2981	3.64e-10	1.26e-09	NOT
FBXO3	-0.20137	11.0478	38.9671	4.31e-10	1.48e-09	NOT
KCTD17	0.860965	9.31683	38.7972	4.7e-10	1.61e-09	NOT
HACE1	-0.337112	8.9143	38.4238	5.69e-10	1.93e-09	NOT
RNF34	0.197659	10.1513	38.3852	5.81e-10	1.95e-09	NOT
RNF187	0.597146	13.2055	38.2448	6.24e-10	2.08e-09	NOT
TRIM7	0.913586	8.84904	37.1092	1.12e-09	3.7e-09	NOT
RNF181	0.625823	11.8058	36.9982	1.18e-09	3.89e-09	NOT
MEX3C	0.398912	11.1662	36.0092	1.96e-09	6.41e-09	NOT
TRIM24	0.360367	10.4507	35.5763	2.45e-09	7.95e-09	NOT
FBXO25	-0.209514	11.0437	35.2661	2.88e-09	9.26e-09	NOT
TRAF3	-0.332644	10.2911	35.1784	3.01e-09	9.62e-09	NOT
HECW1	-1.45501	5.43104	35.0634	3.19e-09	1.01e-08	DOWN
TRIM71	-1.39539	1.50595	34.2058	4.96e-09	1.56e-08	DOWN
TRIB3	1.59533	10.3229	34.038	5.4e-09	1.69e-08	UP
USP33	-0.190714	11.3525	33.9543	5.64e-09	1.75e-08	NOT
KLHL6	-1.09491	8.36758	33.6186	6.7e-09	2.07e-08	DOWN
TRIM15	1.89379	1.24868	33.4968	7.14e-09	2.19e-08	UP
USP5	0.299699	12.072	33.243	8.13e-09	2.48e-08	NOT
KLHL15	-0.362212	9.44994	33.2166	8.24e-09	2.5e-08	NOT
ZRANB1	-0.402596	9.69963	33.1844	8.38e-09	2.52e-08	NOT
SHARPIN	0.465308	11.5407	33.1436	8.56e-09	2.56e-08	NOT
RACK1	0.424137	15.5426	32.4206	1.24e-08	3.68e-08	NOT
FANCL	0.305376	9.74233	31.6324	1.86e-08	5.49e-08	NOT
RNF38	-0.2774	11.4496	31.0022	2.58e-08	7.55e-08	NOT
ABRAXAS2	-0.146424	9.91757	30.8615	2.77e-08	8.06e-08	NOT
TRIM27	0.209657	11.51	30.7822	2.89e-08	8.35e-08	NOT
OTUD5	0.218075	12.0748	30.2438	3.81e-08	1.09e-07	NOT
PIAS2	-0.261939	10.4045	29.835	4.7e-08	1.34e-07	NOT
MYCBP2	-0.344858	11.5929	29.7557	4.9e-08	1.39e-07	NOT
TRIM37	-0.261503	10.2149	29.7119	5.01e-08	1.41e-07	NOT
RAB40C	0.310851	10.0603	29.606	5.29e-08	1.48e-07	NOT
MSL2	-0.205471	10.6718	29.5436	5.47e-08	1.52e-07	NOT
RNF149	0.293916	10.8792	29.4491	5.74e-08	1.59e-07	NOT
RNF135	0.309158	10.3957	29.1523	6.69e-08	1.84e-07	NOT
KLHL3	-0.745396	9.8676	28.7658	8.17e-08	2.23e-07	NOT
DYRK2	0.276341	10.4707	28.3459	1.01e-07	2.76e-07	NOT
UHRF1	0.932494	6.97959	28.2902	1.04e-07	2.81e-07	NOT
PCGF1	0.352375	9.35897	28.2882	1.05e-07	2.81e-07	NOT
TRIM31	1.06392	4.71571	27.9117	1.27e-07	3.38e-07	UP
PIAS4	0.241728	9.75603	27.9056	1.27e-07	3.38e-07	NOT
TRIM28	0.283598	13.5306	27.3206	1.72e-07	4.55e-07	NOT
UBR2	-0.162182	11.3835	27.1562	1.88e-07	4.92e-07	NOT
TRIM9	-0.597162	4.79192	27.09	1.94e-07	5.07e-07	NOT
BIRC6	-0.277074	12.0363	26.795	2.26e-07	5.87e-07	NOT
TRIM44	-0.21368	12.0581	26.7776	2.28e-07	5.89e-07	NOT
FBXW8	-0.33156	9.91693	26.4084	2.76e-07	7.09e-07	NOT
TRIM26	-0.170423	11.5183	26.1643	3.14e-07	8e-07	NOT
KLHL11	-0.71956	6.54905	25.979	3.45e-07	8.75e-07	NOT
IRAK1	-0.395245	10.7827	25.6512	4.09e-07	1.03e-06	NOT
BTRC	-0.168474	10.3471	25.2056	5.15e-07	1.29e-06	NOT
PRC1	0.464602	8.18157	24.804	6.35e-07	1.58e-06	NOT
RAD23A	0.228653	11.9166	24.5196	7.36e-07	1.82e-06	NOT
HLTF	-0.293203	11.0458	24.3519	8.02e-07	1.98e-06	NOT
PTPA	0.299223	12.9677	24.2105	8.64e-07	2.12e-06	NOT
SMURF1	0.233665	10.0756	24.069	9.29e-07	2.27e-06	NOT
RNF19B	0.442508	10.5868	24.0257	9.51e-07	2.31e-06	NOT
OTUB1	0.273903	12.2124	23.843	1.05e-06	2.52e-06	NOT
MARCHF8	-0.183583	11.0639	23.773	1.08e-06	2.6e-06	NOT
HEYL	0.591628	9.57092	23.7652	1.09e-06	2.6e-06	NOT
UBR1	-0.237576	10.612	23.1369	1.51e-06	3.59e-06	NOT
TRIM17	0.698929	6.7953	23.1047	1.53e-06	3.63e-06	NOT
FBXL6	0.451072	8.96187	23.0526	1.58e-06	3.71e-06	NOT
PSMD14	0.192154	11.0715	23.0376	1.59e-06	3.72e-06	NOT
FBXL4	-0.194928	10.5587	22.9323	1.68e-06	3.91e-06	NOT
FBXO6	0.451049	9.3648	22.8277	1.77e-06	4.1e-06	NOT
USP15	0.258487	10.8878	22.6939	1.9e-06	4.38e-06	NOT
CBLB	-0.337449	10.3625	21.6587	3.26e-06	7.47e-06	NOT
MKRN1	0.1417	12.4275	21.6321	3.3e-06	7.53e-06	NOT
E4F1	0.346182	10.7765	21.4835	3.57e-06	8.1e-06	NOT
TRIM25	-0.213309	10.9694	21.1429	4.26e-06	9.63e-06	NOT
USP2	-0.618555	8.08858	20.9408	4.74e-06	1.06e-05	NOT
FBXL17	-0.257376	11.0463	20.9244	4.78e-06	1.07e-05	NOT
RNF130	0.220097	11.6459	20.6489	5.52e-06	1.23e-05	NOT
EIF3H	0.213874	13.2225	20.2702	6.72e-06	1.49e-05	NOT
ERCC8	-0.215226	8.17687	20.2549	6.78e-06	1.49e-05	NOT
RNF43	0.487901	8.64953	20.0831	7.41e-06	1.63e-05	NOT
PPARA	-0.279195	10.4936	19.9166	8.09e-06	1.77e-05	NOT
WSB1	0.51484	12.2957	19.8658	8.31e-06	1.8e-05	NOT
STUB1	0.303838	11.2681	19.5742	9.68e-06	2.09e-05	NOT
KCTD10	-0.23049	12.3415	19.4905	1.01e-05	2.18e-05	NOT
FBXW5	0.294501	12.3149	19.4042	1.06e-05	2.27e-05	NOT
FAF2	-0.140018	11.3899	19.3416	1.09e-05	2.33e-05	NOT
RNF125	0.454712	8.54314	19.2687	1.14e-05	2.4e-05	NOT
PAN2	-0.322111	11.1288	19.2642	1.14e-05	2.4e-05	NOT
USP11	-0.218442	12.8656	19.1459	1.21e-05	2.55e-05	NOT
RSAD2	0.681813	9.20987	18.9445	1.35e-05	2.82e-05	NOT
KDM2B	-0.197869	10.0489	18.9217	1.36e-05	2.84e-05	NOT
USP36	-0.142359	11.1416	18.6624	1.56e-05	3.23e-05	NOT
SOCS4	-0.181905	9.9008	18.5401	1.66e-05	3.43e-05	NOT
DCAF12	-0.168097	10.9158	18.5033	1.7e-05	3.48e-05	NOT
RFFL	-0.309802	11.0107	18.4974	1.7e-05	3.48e-05	NOT
FBXO32	0.554943	10.9026	18.138	2.05e-05	4.18e-05	NOT
RNF20	-0.165723	11.2936	18.0888	2.11e-05	4.27e-05	NOT
FBXO21	0.241208	12.0287	17.7891	2.47e-05	4.98e-05	NOT
KCTD11	0.172289	10.6595	17.3008	3.19e-05	6.41e-05	NOT
USP1	-0.189655	10.7088	17.2641	3.25e-05	6.51e-05	NOT
HECW2	0.508834	9.63337	17.0882	3.57e-05	7.11e-05	NOT
FBXO42	-0.102657	10.5634	16.8825	3.98e-05	7.88e-05	NOT
ING4	0.213302	11.0302	16.6917	4.4e-05	8.67e-05	NOT
KLHL9	-0.143277	11.1009	16.6866	4.41e-05	8.67e-05	NOT
ASB2	-0.7422	6.31972	16.4021	5.12e-05	0.000100248	NOT
ZNRF1	0.261859	11.2174	16.2272	5.62e-05	0.000109467	NOT
ASB8	-0.144581	10.4506	16.1616	5.82e-05	0.000112841	NOT
PELI3	0.281901	9.14294	15.8825	6.74e-05	0.000130212	NOT
TRIM39	-0.151046	9.78066	15.8092	7.01e-05	0.000134777	NOT
SOCS3	-0.643503	11.7578	15.5284	8.13e-05	0.00015569	NOT
USP37	-0.47504	8.21538	15.3589	8.89e-05	0.000169581	NOT
CHFR	0.225574	9.77537	15.2875	9.23e-05	0.000175383	NOT
LNX1	0.262793	10.4838	15.0692	0.000103639	0.000196051	NOT
USP50	-0.500262	2.08034	15.0031	0.000107333	0.000202195	NOT
USP34	-0.376764	11.6384	14.9121	0.000112637	0.000211311	NOT
TRIM13	0.147763	10.4972	14.5493	0.000136539	0.000255097	NOT
FBXO7	-0.216886	13.2594	14.4664	0.000142683	0.000265484	NOT
HERC4	0.125645	10.6721	14.3462	0.000152088	0.000281829	NOT
USP48	-0.099281	11.3928	14.3357	0.000152935	0.000282245	NOT
BRAP	0.1104	10.2455	14.2929	0.000156452	0.000287567	NOT
FBXO28	0.151865	10.7275	14.2606	0.000159159	0.000291364	NOT
RNF25	0.254109	10.1746	14.1036	0.000173013	0.000315454	NOT
USP27X	0.25768	8.40731	14.0249	0.000180409	0.000327623	NOT
SQSTM1	0.2401	14.361	14.0102	0.000181818	0.000327993	NOT
RFWD3	0.13058	10.0824	14.0078	0.000182058	0.000327993	NOT
RNF19A	-0.205782	10.7676	13.9447	0.000188272	0.000337848	NOT
TRIM32	0.150837	9.42344	13.7714	0.000206451	0.00036901	NOT
UBE4B	-0.131972	11.6284	13.7288	0.000211195	0.00037601	NOT
XIAP	0.135294	11.9881	13.1487	0.000287721	0.000510254	NOT
VHL	-0.176538	10.7204	12.9148	0.000325988	0.00057393	NOT
RNF2	0.126873	9.82534	12.9139	0.000326154	0.00057393	NOT
ZC3HC1	0.166752	9.40094	12.4587	0.000416048	0.000729289	NOT
TRIM4	-0.188472	11.0534	12.3984	0.000429695	0.000750314	NOT
RNF126	0.264318	10.0352	12.3819	0.000433525	0.0007541	NOT
KLHL13	0.733134	6.43979	12.2763	0.000458742	0.00079492	NOT
UBE4A	-0.196077	10.4668	12.1929	0.000479716	0.000828103	NOT
CBLL1	-0.171908	10.2292	12.1458	0.000491996	0.000846083	NOT
USP28	0.141654	9.98454	12.0746	0.000511136	0.000875682	NOT
OSTM1	0.187339	10.4535	12.0615	0.000514728	0.000878521	NOT
CRBN	-0.111141	10.9355	11.6366	0.000646659	0.00109956	NOT
USP20	-0.172255	11.47	11.5135	0.000690924	0.00117045	NOT
DCAF11	-0.119715	12.4029	11.2234	0.000807719	0.00136321	NOT
TRIM62	0.138521	8.43666	10.5229	0.00117905	0.00198255	NOT
DCAF8	0.1386	12.1104	10.4479	0.00122791	0.00205709	NOT
CBLC	-0.664447	5.56884	10.342	0.00130035	0.00217044	NOT
MEX3B	0.370242	6.23454	10.269	0.00135288	0.00224984	NOT
EP300	-0.199975	12.4079	10.2238	0.00138641	0.00229719	NOT
BRCA1	-0.326927	8.72533	9.93012	0.00162596	0.00268431	NOT
RNF182	-0.385865	6.60687	9.73774	0.00180523	0.00296947	NOT
OTUD4	-0.164691	10.8602	9.53619	0.0020146	0.0033019	NOT
DCAF12L1	-0.733059	5.19529	9.3289	0.00225568	0.00368374	NOT
ASB4	0.522213	4.46439	9.21293	0.00240312	0.00391045	NOT
FBXO4	-0.12662	9.26182	9.15491	0.00248052	0.00402198	NOT
SPSB2	0.266353	9.69322	8.83239	0.0029593	0.00478122	NOT
TRAF3IP2	0.126719	10.5181	8.78949	0.00302971	0.00487762	NOT
RNF40	-0.148728	11.4889	8.69655	0.00318813	0.00511453	NOT
ANAPC11	0.299059	11.3914	8.66964	0.00323556	0.00517234	NOT
AURKA	-0.308072	6.8786	8.63104	0.00330483	0.0052632	NOT
SOCS2	-0.304197	9.36899	8.62512	0.00331558	0.0052632	NOT
MARCHF5	0.100142	11.1151	8.57776	0.00340293	0.00538303	NOT
PJA1	-0.195457	11.3516	8.49484	0.00356155	0.00561439	NOT
RNF168	-0.110619	9.45409	8.43979	0.00367099	0.00576688	NOT
BARD1	0.222372	8.22282	8.42272	0.00370561	0.0058012	NOT
FBXL15	0.333473	9.96844	8.41286	0.00372576	0.00581269	NOT
HUWE1	-0.125688	13.446	8.17472	0.00424781	0.00660447	NOT
UBE3C	0.135965	11.3291	8.13393	0.00434444	0.00673167	NOT
RNF111	-0.132991	10.3955	8.12268	0.00437149	0.00675054	NOT
UBE2G1	0.12776	10.5792	8.1068	0.00440996	0.00678685	NOT
FBXL2	-0.172316	9.89262	8.04415	0.00456509	0.00700186	NOT
PDLIM2	0.282383	8.98616	7.93633	0.00484521	0.00740648	NOT
PINK1	0.184667	10.9315	7.72247	0.00545379	0.00830879	NOT
RNF216	0.0802728	11.4455	7.65191	0.00567121	0.00861114	NOT
UCHL3	-0.211258	8.79997	7.61923	0.00577491	0.00873936	NOT
OTUD3	0.159666	9.33513	7.32998	0.00678139	0.0102261	NOT
KLHL18	0.115231	10.2574	7.32443	0.00680236	0.0102261	NOT
SOCS1	0.436454	8.90955	7.30299	0.006884	0.0102818	NOT
UBR4	-0.141749	12.715	7.30279	0.00688475	0.0102818	NOT
FBXO11	-0.194324	10.3421	7.27061	0.00700921	0.0104334	NOT
PJA2	-0.141687	13.1113	7.17635	0.00738709	0.0109599	NOT
MYSM1	-0.182868	10.1513	7.16041	0.00745303	0.0110217	NOT
MARCHF9	0.178979	10.4445	6.99957	0.00815294	0.0120176	NOT
FBXO40	-0.961004	1.75086	6.91601	0.00854276	0.0125515	NOT
XRCC6	0.140583	13.5736	6.90499	0.00859556	0.0125883	NOT
KLHL42	-0.13045	10.189	6.80496	0.00909051	0.0132704	NOT
NAT10	0.0767716	10.9746	6.69919	0.00964567	0.0140357	NOT
NOSIP	0.257626	11.1584	6.40127	0.0114039	0.0165411	NOT
USP47	-0.0738897	11.7908	6.32079	0.0119331	0.0172535	NOT
UBE2O	-0.15785	10.984	6.2896	0.0121449	0.017504	NOT
HDAC6	-0.0911332	11.2974	6.24135	0.0124801	0.0179303	NOT
MUL1	-0.116182	10.6967	6.2177	0.0126479	0.018114	NOT
WWP2	0.0860043	11.5929	6.18689	0.01287	0.0183742	NOT
FBXW2	-0.0757096	11.5251	6.16532	0.0130279	0.0185412	NOT
TRAF4	0.163506	11.3163	6.13668	0.0132406	0.0187851	NOT
UHRF2	-0.101682	10.3907	6.02575	0.0140986	0.0199401	NOT
RNF26	-0.0994745	10.6552	6.00557	0.0142608	0.0201068	NOT
USP9X	-0.110546	12.7071	5.98891	0.0143961	0.0202347	NOT
TRIM21	0.173274	9.87511	5.88365	0.0152821	0.0214138	NOT
RNF31	-0.128328	9.57138	5.65175	0.017438	0.0243595	NOT
PPIL2	-0.114645	11.5156	5.52584	0.0187376	0.0260946	NOT
ZFP91	0.108375	11.6109	5.48969	0.0191289	0.0265582	NOT
UBR5	-0.109147	11.9707	5.38709	0.0202863	0.0280792	NOT
OTULIN	-0.111689	9.49505	5.17799	0.0228748	0.0315658	NOT
USP14	0.0690279	11.3814	5.16871	0.0229973	0.0316387	NOT
RNF123	0.113417	10.2361	5.14949	0.0232533	0.0318942	NOT
FBXO34	-0.0958866	11.4564	4.97259	0.025752	0.0351318	NOT
TRIM6	0.285019	8.49651	4.97149	0.0257685	0.0351318	NOT
COP1	0.0793251	10.8316	4.94244	0.0262051	0.0356201	NOT
NEDD4L	0.131512	11.694	4.64461	0.0311512	0.0422169	NOT
NEURL2	0.211762	5.52682	4.59326	0.032098	0.0433705	NOT
ASB9	0.225927	7.27617	4.54485	0.0330178	0.044481	NOT
C10orf90	0.807531	4.37204	4.52806	0.0333435	0.0447868	NOT
DDX58	0.177163	9.70878	4.50896	0.0337178	0.045156	NOT
MDM4	-0.127212	10.7234	4.50259	0.0338435	0.045191	NOT
USP30	-0.0818048	9.84183	4.46193	0.0346584	0.0461435	NOT
CGRRF1	-0.0939271	9.47372	4.43079	0.0352963	0.0468553	NOT
YOD1	-0.107021	9.50164	4.26365	0.0389361	0.0515364	NOT
FBH1	-0.0604931	11.2477	4.25726	0.039083	0.0515805	NOT
FBXO44	0.146755	10.8082	4.07374	0.0435547	0.0573154	NOT
BIRC3	-0.403127	10.1813	3.76035	0.0524817	0.0688633	NOT
CCAR1	-0.0840581	11.4028	3.67634	0.0551898	0.0722079	NOT
KLHL21	0.134352	11.4015	3.53302	0.060158	0.0784819	NOT
SIVA1	0.165517	11.4752	3.45947	0.0628906	0.0818119	NOT
OTUD7B	0.10091	10.9244	3.39124	0.0655438	0.0850197	NOT
TRIM5	0.0812737	10.3378	3.28738	0.0698142	0.090301	NOT
CISH	0.214874	11.3787	3.22511	0.0725168	0.0935302	NOT
ANAPC2	-0.0880831	10.7008	2.99551	0.0834958	0.107385	NOT
COPS5	0.0663025	10.9908	2.957	0.0855063	0.109661	NOT
RHOBTB1	0.207526	8.78244	2.83236	0.0923824	0.118145	NOT
TRIM33	-0.0644304	11.2071	2.74835	0.0973547	0.124155	NOT
ARIH2	-0.0543208	11.6733	2.7349	0.0981774	0.124853	NOT
SAG	-0.324685	1.6246	2.71973	0.099115	0.125693	NOT
TRIM23	-0.0684368	9.69823	2.64367	0.103963	0.131474	NOT
CCNB1IP1	-0.106752	11.1353	2.53831	0.111114	0.140127	NOT
USP24	-0.064377	11.2135	2.49631	0.114114	0.143511	NOT
PCDHB3	0.256707	5.53707	2.48099	0.115229	0.144514	NOT
TOM1	0.103199	11.6779	2.41727	0.120004	0.150087	NOT
RNF144B	-0.129917	12.2704	2.39266	0.121906	0.152048	NOT
RNF11	0.0643072	12.685	2.36013	0.124472	0.154822	NOT
ASB11	-0.447807	1.40914	2.34105	0.126004	0.1563	NOT
EBF1	-0.179613	8.64484	2.2159	0.136595	0.168607	NOT
FBXL12	-0.0620056	9.57013	2.21508	0.136668	0.168607	NOT
LATS1	-0.0671654	10.6309	2.20076	0.137943	0.169515	NOT
SIAH2	0.114288	9.68958	2.19844	0.138151	0.169515	NOT
ZC3H12A	-0.196838	8.56835	2.15184	0.142399	0.174257	NOT
UBR7	-0.0399426	10.7825	2.14652	0.142894	0.174392	NOT
PDZRN3	0.289785	7.29494	2.06331	0.150882	0.183647	NOT
HECTD2	0.090511	9.21913	1.9867	0.158686	0.19263	NOT
DCAF4	-0.0759614	9.76841	1.94794	0.162809	0.197108	NOT
MALT1	0.0679312	10.4332	1.82726	0.176451	0.213055	NOT
SPOP	-0.0449624	11.6007	1.81705	0.177665	0.213952	NOT
TRAF2	-0.0950256	10.1003	1.80321	0.179325	0.215188	NOT
FBXW11	0.0569542	11.2495	1.80061	0.179639	0.215188	NOT
TRAF1	-0.150491	9.74926	1.78523	0.181509	0.216855	NOT
RNF213	0.0905299	12.8954	1.75903	0.184746	0.220143	NOT
JOSD1	-0.0827848	11.2466	1.74768	0.186168	0.221257	NOT
PPARG	-0.252362	9.00275	1.7292	0.188513	0.223102	NOT
ITCH	-0.0579264	11.3272	1.72771	0.188703	0.223102	NOT
KLHL7	0.052226	10.0373	1.60505	0.205189	0.241963	NOT
CCNF	-0.0962739	7.51437	1.49337	0.221694	0.260749	NOT
ASB3	0.107258	7.60527	1.46782	0.22569	0.264763	NOT
RBX1	0.100334	11.2676	1.44785	0.228873	0.267805	NOT
MIB2	0.0779062	10.9214	1.32599	0.24952	0.291214	NOT
USP45	0.052429	8.62873	1.32084	0.250442	0.29154	NOT
TRIM69	0.128254	11.245	1.30824	0.252713	0.293431	NOT
RNF6	-0.0510919	10.4245	1.24583	0.26435	0.30616	NOT
MYLIP	-0.0782722	11.9342	1.23462	0.26651	0.307877	NOT
KDM2A	0.0373415	12.501	1.16917	0.279571	0.322145	NOT
CDH1	-0.0700171	15.0226	1.12254	0.289372	0.332594	NOT
ARIH1	-0.0327189	11.5509	1.0134	0.31409	0.360093	NOT
DTX3	-0.0717423	10.8641	0.939175	0.33249	0.380228	NOT
KLHL22	-0.0517475	10.6941	0.916943	0.338279	0.385876	NOT
SPSB3	0.0699875	6.53592	0.889534	0.345604	0.393243	NOT
TRIP12	0.0383649	12.8792	0.870311	0.350869	0.398236	NOT
CDCA3	-0.107678	6.75681	0.844015	0.358251	0.405601	NOT
LNX2	0.049031	9.8827	0.808177	0.36866	0.415973	NOT
RNF8	0.0323555	9.36509	0.806205	0.369245	0.415973	NOT
RLIM	-0.0326762	11.3885	0.786449	0.375176	0.420972	NOT
DTX1	-0.0990567	9.21063	0.785262	0.375537	0.420972	NOT
RNF185	-0.0511174	11.4341	0.775536	0.37851	0.42326	NOT
RNF5	-0.0507717	11.1714	0.747825	0.387166	0.431875	NOT
MKRN3	0.148292	3.5003	0.722833	0.395216	0.439775	NOT
IRAK4	-0.0283612	10.1869	0.711184	0.399051	0.442956	NOT
RNF152	0.103054	8.63663	0.690037	0.406152	0.449739	NOT
VCPIP1	0.0328175	10.2909	0.659266	0.416819	0.460428	NOT
MARCHF6	0.0303701	12.7221	0.64968	0.420227	0.463066	NOT
RNF167	0.0385569	12.4338	0.633103	0.426219	0.468532	NOT
SOCS5	-0.0360331	10.1295	0.623627	0.429703	0.47122	NOT
TRIM56	-0.0320429	12.2242	0.610137	0.434736	0.475591	NOT
CDC20	-0.115214	7.73897	0.602094	0.43778	0.47777	NOT
USP43	0.0851558	8.06906	0.586854	0.443638	0.483002	NOT
RNF14	-0.032344	11.3358	0.546222	0.459865	0.499471	NOT
USP22	0.0247308	13.2662	0.489697	0.484062	0.524497	NOT
RNF13	-0.028991	11.7395	0.476451	0.490034	0.529704	NOT
NHLRC1	0.0604678	6.53157	0.469297	0.493311	0.531979	NOT
TRAIP	0.055431	6.98413	0.462345	0.49653	0.532987	NOT
USP13	0.0455555	11.1333	0.462208	0.496594	0.532987	NOT
BAP1	0.0279412	11.7994	0.445879	0.504299	0.53998	NOT
OTUB2	0.0649227	5.35544	0.364485	0.546026	0.583284	NOT
ATXN3	0.0237299	10.0873	0.34415	0.557444	0.594083	NOT
USP21	0.0248102	10.2963	0.320808	0.571122	0.607236	NOT
FBXO10	0.0615121	8.87413	0.303752	0.58154	0.616867	NOT
BIRC2	0.0219831	11.2101	0.300094	0.583823	0.617846	NOT
MARCHF2	-0.0373866	11.0627	0.288681	0.591067	0.624057	NOT
USP25	0.0280986	10.7669	0.280567	0.59633	0.628153	NOT
UCHL1	0.095517	8.68465	0.276283	0.599148	0.62966	NOT
BRCC3	-0.0212071	10.0153	0.272394	0.60173	0.630913	NOT
MARCHF7	0.0174449	11.7673	0.255051	0.61354	0.641814	NOT
KITLG	-0.0598216	8.83187	0.241942	0.622807	0.65001	NOT
SKP2	-0.0308724	8.32499	0.238677	0.625164	0.650973	NOT
FZR1	-0.0198632	11.2138	0.199355	0.655242	0.680732	NOT
FBXL7	-0.0379577	8.63554	0.174172	0.67643	0.70114	NOT
USP9Y	-0.21034	8.85094	0.114786	0.734759	0.759865	NOT
TRIM50	0.111928	4.98568	0.101686	0.749815	0.773673	NOT
PARP1	-0.014555	12.1971	0.0682464	0.793907	0.817311	NOT
RING1	0.0132521	11.8145	0.0635652	0.800947	0.822692	NOT
MARCHF1	-0.0334909	8.07832	0.0599992	0.806497	0.826523	NOT
FBXL14	-0.0142818	9.64795	0.0569938	0.811312	0.829585	NOT
USP6	0.0377718	6.35436	0.0400186	0.841444	0.858462	NOT
KLHL20	-0.0100023	9.57139	0.0320546	0.857908	0.873296	NOT
STAMBP	-0.0042051	10.7806	0.0237395	0.87755	0.891292	NOT
TRIM3	-0.00741915	8.4612	0.0217562	0.882738	0.89456	NOT
MINDY4	0.0156663	7.24662	0.0167631	0.896984	0.906973	NOT
HERC5	0.0128381	9.114	0.0151742	0.901962	0.909979	NOT
RNF41	0.00296653	11.2767	0.00859329	0.926142	0.932302	NOT
FBXL22	-0.00426468	6.89015	0.00212776	0.963209	0.966288	NOT
IL17RB	0.0027401	7.754	0.00201915	0.964159	0.966288	NOT
LRSAM1	0.00201622	10.2697	0.00138848	0.970276	0.970276	NOT
