# Supplementary material for: Identify and validate a novel ubiquitination-related biomarker for thyroid cancer prognosis and immunotherapy
Source: Front Oncol. 2026 Jan 16;15:1542784. doi: 10.3389/fonc.2025.1542784 (PMC12855127; doi:10.3389/fonc.2025.1542784)
Supplement: Supplementary file 8 [file Table3.xlsx]

## Sheet: Sheet1
Table S3. The primers list
Name	Primer (5'to3')
Homo-F12 F	CTCTGTCCACAACACCTCACTG
Homo-F12 R	ATCAGGACCCTTGCACTGGCAT
Homo-FBXO15 F	TGGCTGTGACAGACTCATTCGG
Homo-FBXO15 R	GATAGTAGCCGAGCCTAATGTGC
Homo-FBXW10 F	GCACACGAATCTTCGGTGGTCA
Homo-FBXW10 R	TCAGGCACTTCCCTGTGTCTAC
Homo-USP44 F	CTACCTCAGGTTCTCAGACTGC
Homo-USP44 R	TCTGAGGGATTTCAGGGTCTCC
GAPDH F	AACGGATTTGGTCGTATTGG
GAPDH R	TTGATTTTGGAGGGATCTCG
