# Supplementary material for: Identify and validate a novel ubiquitination-related biomarker for thyroid cancer prognosis and immunotherapy
Source: Front Oncol. 2026 Jan 16;15:1542784. doi: 10.3389/fonc.2025.1542784 (PMC12855127; doi:10.3389/fonc.2025.1542784)
Supplement: Supplementary file 9 [file Table4.xlsx]

## Sheet: 计算
Table S4. Expression of signature genes in THCA
Target	Sample	Cq		Target	Sample	Cq	delt Cq	2^-delt Cq	Average			Target	Sample	Cq		Target	Sample	Cq	delt Cq	2^-delt Cq	Average
F12	NC-1	32.8761		GAPDH	NC-1	17.9626	14.9135	3.24028e-05	3.2409e-05			F12	Ca-1	28.5663		GAPDH	Ca-1	19.7184	8.84782	0.0021704	0.00248516
F12	NC-1	33.0944		GAPDH	NC-1	18.0132	15.0812	2.88481e-05				F12	Ca-1	28.3376		GAPDH	Ca-1	19.7945	8.54315	0.00268075
F12	NC-1	32.56		GAPDH	NC-1	17.7974	14.7626	3.5976e-05				F12	Ca-1	28.3415		GAPDH	Ca-1	19.7566	8.58487	0.00260433
FBXW10	NC-1	32.0398		GAPDH	NC-1	17.9626	14.0772	5.78536e-05	6.00447e-05			FBXW10	Ca-1	33.5228		GAPDH	Ca-1	19.7184	13.8043	6.99012e-05	8.52148e-05
FBXW10	NC-1	31.6712		GAPDH	NC-1	18.0132	13.658	7.73649e-05				FBXW10	Ca-1	33.1028		GAPDH	Ca-1	19.7945	13.3083	9.85831e-05
FBXW10	NC-1	32.2398		GAPDH	NC-1	17.7974	14.4424	4.49157e-05				FBXW10	Ca-1	33.2426		GAPDH	Ca-1	19.7566	13.486	8.71601e-05
FBX015	NC-1	29.6528		GAPDH	NC-1	17.9626	11.6903	0.000302604	0.000259689			FBX015	Ca-1	30.97		GAPDH	Ca-1	19.7184	11.2516	0.000410147	0.000404808
FBX015	NC-1	30.0353		GAPDH	NC-1	18.0132	12.0221	0.000240427				FBX015	Ca-1	31.0967		GAPDH	Ca-1	19.7945	11.3023	0.000395981
FBX015	NC-1	29.8461		GAPDH	NC-1	17.7974	12.0487	0.000236037				FBX015	Ca-1	31.0147		GAPDH	Ca-1	19.7566	11.2581	0.000408294
USP44	NC-1	29.5385		GAPDH	NC-1	17.9626	11.576	0.000327557	0.000310773			USP44	Ca-1	29.7124		GAPDH	Ca-1	19.7184	9.99394	0.000980674	0.000999838
USP44	NC-1	29.4099		GAPDH	NC-1	18.0132	11.3967	0.000370906				USP44	Ca-1	29.5947		GAPDH	Ca-1	19.7945	9.80027	0.00112157
USP44	NC-1	29.8595		GAPDH	NC-1	17.7974	12.0621	0.000233855				USP44	Ca-1	29.8788		GAPDH	Ca-1	19.7566	10.1222	0.000897272
F12	NC-2	32.77		GAPDH	NC-2	21.5239	11.2461	0.00041171	0.000419234			F12	Ca-2	33.6556		GAPDH	Ca-2	18.1352	15.5205	2.12753e-05	2.06608e-05
F12	NC-2	32.76		GAPDH	NC-2	21.5545	11.2055	0.000423444				F12	Ca-2	33.8839		GAPDH	Ca-2	18.2321	15.6518	1.94237e-05
F12	NC-2	32.78		GAPDH	NC-2	21.5714	11.2086	0.000422549				F12	Ca-2	33.6987		GAPDH	Ca-2	18.1788	15.5199	2.12835e-05
FBXW10	NC-2	32.2942		GAPDH	NC-2	22.5239	9.77029	0.00114512	0.00119189			FBXW10	Ca-2	32.0978		GAPDH	Ca-2	18.1352	13.9626	6.26373e-05	5.52554e-05
FBXW10	NC-2	32.1329		GAPDH	NC-2	22.5545	9.57845	0.00130798				FBXW10	Ca-2	32.3837		GAPDH	Ca-2	18.2321	14.1516	5.49485e-05
FBXW10	NC-2	32.3704		GAPDH	NC-2	22.5714	9.79899	0.00112256				FBXW10	Ca-2	32.52		GAPDH	Ca-2	18.1788	14.3412	4.81803e-05
FBX015	NC-2	30.4914		GAPDH	NC-2	22.5239	7.96746	0.00399535	0.00394863			FBX015	Ca-2	30.6696		GAPDH	Ca-2	18.1352	12.5345	0.000168557	0.000186164
FBX015	NC-2	30.7596		GAPDH	NC-2	22.5545	8.2051	0.00338858				FBX015	Ca-2	30.7571		GAPDH	Ca-2	18.2321	12.525	0.000169669
FBX015	NC-2	30.3795		GAPDH	NC-2	22.5714	7.80811	0.00446196				FBX015	Ca-2	30.3273		GAPDH	Ca-2	18.1788	12.1485	0.000220267
USP44	NC-2	30.0001		GAPDH	NC-2	22.5239	7.47621	0.00561612	0.00561586			USP44	Ca-2	29.3346		GAPDH	Ca-2	18.1352	11.1994	0.000425241	0.000431551
USP44	NC-2	30.0776		GAPDH	NC-2	22.5545	7.52312	0.00543643				USP44	Ca-2	29.3276		GAPDH	Ca-2	18.2321	11.0955	0.000457002
USP44	NC-2	30.0024		GAPDH	NC-2	22.5714	7.43097	0.00579502				USP44	Ca-2	29.4224		GAPDH	Ca-2	18.1788	11.2436	0.000412409
F12	NC-3	33.6507		GAPDH	NC-3	19.75	13.9007	6.53852e-05	7.77721e-05			F12	Ca-3	32.4243		GAPDH	Ca-3	22.5134	9.9109	0.00103878	0.000946613
F12	NC-3	33.4793		GAPDH	NC-3	19.8006	13.6787	7.62614e-05				F12	Ca-3	32.4559		GAPDH	Ca-3	22.5773	9.8786	0.0010623
F12	NC-3	33.2024		GAPDH	NC-3	19.7892	13.4132	9.16697e-05				F12	Ca-3	32.7492		GAPDH	Ca-3	22.3466	10.4026	0.000738763
FBXW10	NC-3	32.2139		GAPDH	NC-3	19.75	12.4639	0.000177009	0.000165005			FBXW10	Ca-3	36.8267		GAPDH	Ca-3	22.5134	14.3133	4.91215e-05	4.25847e-05
FBXW10	NC-3	32.4629		GAPDH	NC-3	19.8006	12.6622	0.000154273				FBXW10	Ca-3	36.8086		GAPDH	Ca-3	22.5773	14.2313	5.19934e-05
FBXW10	NC-3	32.3655		GAPDH	NC-3	19.7892	12.5764	0.000163733				FBXW10	Ca-3	37.5426		GAPDH	Ca-3	22.3466	15.1961	2.66392e-05
FBX015	NC-3	30.8041		GAPDH	NC-3	19.75	11.0541	0.000470325	0.000519876			FBX015	Ca-3	33.8434		GAPDH	Ca-3	22.5134	11.33	0.000388452	0.000355477
FBX015	NC-3	30.5005		GAPDH	NC-3	19.8006	10.6999	0.000601204				FBX015	Ca-3	34.1624		GAPDH	Ca-3	22.5773	11.5851	0.000325485
FBX015	NC-3	30.7897		GAPDH	NC-3	19.7892	11.0005	0.000488098				FBX015	Ca-3	33.8167		GAPDH	Ca-3	22.3466	11.4701	0.000352494
USP44	NC-3	30.5026		GAPDH	NC-3	19.75	10.7526	0.000579631	0.000533728			USP44	Ca-3	32.308		GAPDH	Ca-3	22.5134	9.79464	0.00112595	0.00110756
USP44	NC-3	30.5656		GAPDH	NC-3	19.8006	10.765	0.000574675				USP44	Ca-3	32.2386		GAPDH	Ca-3	22.5773	9.66133	0.00123495
USP44	NC-3	30.917		GAPDH	NC-3	19.7892	11.1278	0.000446877				USP44	Ca-3	32.3686		GAPDH	Ca-3	22.3466	10.022	0.000961772
F12	NC-4	33.6965		GAPDH	NC-4	21.8425	11.854	0.000270145	0.00025395			F12	Ca-4	33.034		GAPDH	Ca-4	17.5104	15.5236	2.1229e-05	2.12623e-05
F12	NC-4	33.8902		GAPDH	NC-4	21.9459	11.9443	0.000253746				F12	Ca-4	33.1744		GAPDH	Ca-4	17.5055	15.6688	1.91961e-05
F12	NC-4	33.92		GAPDH	NC-4	21.883	12.037	0.000237959				F12	Ca-4	32.9662		GAPDH	Ca-4	17.5807	15.3855	2.33619e-05
FBXW10	NC-4	35.2132		GAPDH	NC-4	22.8425	12.3707	0.000188826	0.000194496			FBXW10	Ca-4	31.7459		GAPDH	Ca-4	17.5104	14.2355	5.18421e-05	4.99035e-05
FBXW10	NC-4	35.2837		GAPDH	NC-4	22.9459	12.3378	0.000193172				FBXW10	Ca-4	31.5993		GAPDH	Ca-4	17.5055	14.0937	5.7196e-05
FBXW10	NC-4	35.16		GAPDH	NC-4	22.883	12.277	0.000201491				FBXW10	Ca-4	32.1663		GAPDH	Ca-4	17.5807	14.5856	4.06724e-05
FBX015	NC-4	31.6588		GAPDH	NC-4	22.8425	8.81634	0.00221828	0.00224705			FBX015	Ca-4	31.1704		GAPDH	Ca-4	17.5104	13.66	7.72566e-05	8.03065e-05
FBX015	NC-4	31.8379		GAPDH	NC-4	22.9459	8.89204	0.0021049				FBX015	Ca-4	30.8723		GAPDH	Ca-4	17.5055	13.3668	9.46648e-05
FBX015	NC-4	31.575		GAPDH	NC-4	22.883	8.69198	0.00241798				FBX015	Ca-4	31.4038		GAPDH	Ca-4	17.5807	13.8231	6.89982e-05
USP44	NC-4	30.8859		GAPDH	NC-4	22.8425	8.04338	0.00379053	0.00356372			USP44	Ca-4	29.9602		GAPDH	Ca-4	17.5104	12.4497	0.000178754	0.000161205
USP44	NC-4	31.086		GAPDH	NC-4	22.9459	8.14017	0.00354457				USP44	Ca-4	30.4815		GAPDH	Ca-4	17.5055	12.976	0.000124119
USP44	NC-4	31.102		GAPDH	NC-4	22.883	8.21902	0.00335605				USP44	Ca-4	30.0145		GAPDH	Ca-4	17.5807	12.4338	0.000180741
F12	NC-5	30.2923		GAPDH	NC-5	18.4962	11.7961	0.000281208	0.000257862			F12	Ca-5	34.1145		GAPDH	Ca-5	19.2747	14.8398	3.41013e-05	4.26076e-05
F12	NC-5	30.5163		GAPDH	NC-5	18.4837	12.0327	0.000238677				F12	Ca-5	33.6167		GAPDH	Ca-5	19.2794	14.3373	4.83105e-05
F12	NC-5	30.3919		GAPDH	NC-5	18.4473	11.9446	0.000253701				F12	Ca-5	33.6722		GAPDH	Ca-5	19.2456	14.4266	4.54109e-05
FBXW10	NC-5	30.2841		GAPDH	NC-5	18.4962	11.7879	0.000282807	0.000290238			FBXW10	Ca-5	31.1642		GAPDH	Ca-5	19.2747	11.8895	0.000263581	0.000244102
FBXW10	NC-5	30.1571		GAPDH	NC-5	18.4837	11.6734	0.000306161				FBXW10	Ca-5	31.2192		GAPDH	Ca-5	19.2794	11.9398	0.000254551
FBXW10	NC-5	30.2406		GAPDH	NC-5	18.4473	11.7933	0.000281747				FBXW10	Ca-5	31.4345		GAPDH	Ca-5	19.2456	12.1889	0.000214175
FBX015	NC-5	28.5849		GAPDH	NC-5	18.4962	10.0887	0.000918322	0.000862472			FBX015	Ca-5	29.7651		GAPDH	Ca-5	19.2747	10.4904	0.000695149	0.000661011
FBX015	NC-5	28.7114		GAPDH	NC-5	18.4837	10.2277	0.000833964				FBX015	Ca-5	29.817		GAPDH	Ca-5	19.2794	10.5376	0.000672754
FBX015	NC-5	28.673		GAPDH	NC-5	18.4473	10.2257	0.000835129				FBX015	Ca-5	29.9124		GAPDH	Ca-5	19.2456	10.6668	0.000615129
USP44	NC-5	28.8162		GAPDH	NC-5	18.4962	10.32	0.000782319	0.000751115			USP44	Ca-5	29.6412		GAPDH	Ca-5	19.2747	10.3664	0.000757514	0.000743594
USP44	NC-5	28.8733		GAPDH	NC-5	18.4837	10.3896	0.000745454				USP44	Ca-5	29.6588		GAPDH	Ca-5	19.2794	10.3794	0.000750744
USP44	NC-5	28.8759		GAPDH	NC-5	18.4473	10.4286	0.000725571				USP44	Ca-5	29.6803		GAPDH	Ca-5	19.2456	10.4347	0.000722523
F12	NC-6	33.9942		GAPDH	NC-6	21.1161	12.8781	0.000132832	0.000114131			F12	Ca-6	31.1649		GAPDH	Ca-6	20.1729	10.992	0.000490995	0.000537064
F12	NC-6	34.2415		GAPDH	NC-6	21.1729	13.0687	0.000116398				F12	Ca-6	31.0985		GAPDH	Ca-6	20.2065	10.892	0.000526233
F12	NC-6	34.39		GAPDH	NC-6	21.0002	13.3899	9.3163e-05				F12	Ca-6	30.9909		GAPDH	Ca-6	20.2735	10.7173	0.000593964
FBXW10	NC-6	34.6359		GAPDH	NC-6	21.1161	13.5197	8.51438e-05	9.2168e-05			FBXW10	Ca-6	34.2871		GAPDH	Ca-6	20.1729	14.1142	5.63903e-05	6.45007e-05
FBXW10	NC-6	34.482		GAPDH	NC-6	21.1729	13.3091	9.8527e-05				FBXW10	Ca-6	34.7425		GAPDH	Ca-6	20.2065	14.5359	4.2097e-05
FBXW10	NC-6	34.3952		GAPDH	NC-6	21.0002	13.395	9.28331e-05				FBXW10	Ca-6	33.635		GAPDH	Ca-6	20.2735	13.3615	9.50147e-05
FBX015	NC-6	33.4857		GAPDH	NC-6	21.1161	12.3695	0.000188971	0.000154459			FBX015	Ca-6	33.2089		GAPDH	Ca-6	20.1729	13.036	0.000119064	0.000232188
FBX015	NC-6	33.96		GAPDH	NC-6	21.1729	12.7871	0.000141477				FBX015	Ca-6	31.4413		GAPDH	Ca-6	20.2065	11.2348	0.000414947
FBX015	NC-6	33.8772		GAPDH	NC-6	21.0002	12.8771	0.000132929				FBX015	Ca-6	32.8603		GAPDH	Ca-6	20.2735	12.5868	0.000162553
USP44	NC-6	34.07		GAPDH	NC-6	21.1161	12.9539	0.000126032	0.000147979			USP44	Ca-6	31.7716		GAPDH	Ca-6	20.1729	11.5987	0.000322439	0.000474523
USP44	NC-6	33.8368		GAPDH	NC-6	21.1729	12.6639	0.000154089				USP44	Ca-6	31.0506		GAPDH	Ca-6	20.2065	10.8441	0.000544018
USP44	NC-6	33.5758		GAPDH	NC-6	21.0002	12.5756	0.000163816				USP44	Ca-6	31.0833		GAPDH	Ca-6	20.2735	10.8097	0.00055711
F12	NC-7	34.8581		GAPDH	NC-7	21.0332	13.825	6.89075e-05	5.61709e-05			F12	Ca-7	34.174		GAPDH	Ca-7	18.4044	15.7696	1.7901e-05	1.80843e-05
F12	NC-7	35.0989		GAPDH	NC-7	21.0473	14.0516	5.88918e-05				F12	Ca-7	34.2574		GAPDH	Ca-7	18.5828	15.6746	1.91192e-05
F12	NC-7	35.4595		GAPDH	NC-7	20.8754	14.5841	4.07133e-05				F12	Ca-7	34.3094		GAPDH	Ca-7	18.4849	15.8245	1.72328e-05
FBXW10	NC-7	32.7548		GAPDH	NC-7	21.0332	11.7217	0.000296089	0.000250944			FBXW10	Ca-7	32.4177		GAPDH	Ca-7	18.4044	14.0134	6.04712e-05	6.46717e-05
FBXW10	NC-7	33.0315		GAPDH	NC-7	21.0473	11.9842	0.000246826				FBXW10	Ca-7	32.1708		GAPDH	Ca-7	18.5828	13.588	8.12117e-05
FBXW10	NC-7	33.0933		GAPDH	NC-7	20.8754	12.2179	0.000209917				FBXW10	Ca-7	32.7068		GAPDH	Ca-7	18.4849	14.2219	5.23322e-05
FBX015	NC-7	32.2921		GAPDH	NC-7	21.0332	11.2589	0.000408073	0.000371744			FBX015	Ca-7	30.8672		GAPDH	Ca-7	18.4044	12.4628	0.00017714	0.00017642
FBX015	NC-7	32.8652		GAPDH	NC-7	21.0473	11.8179	0.00027699				FBX015	Ca-7	30.9324		GAPDH	Ca-7	18.5828	12.3496	0.000191605
FBX015	NC-7	32.0582		GAPDH	NC-7	20.8754	11.1828	0.000430169				FBX015	Ca-7	31.0899		GAPDH	Ca-7	18.4849	12.605	0.000160517
USP44	NC-7	31.8678		GAPDH	NC-7	21.0332	10.8346	0.000547603	0.000486582			USP44	Ca-7	30.4316		GAPDH	Ca-7	18.4044	12.0272	0.000239573	0.000272754
USP44	NC-7	31.9422		GAPDH	NC-7	21.0473	10.8949	0.000525174				USP44	Ca-7	30.3375		GAPDH	Ca-7	18.5828	11.7547	0.000289384
USP44	NC-7	32.2109		GAPDH	NC-7	20.8754	11.3355	0.000386969				USP44	Ca-7	30.24		GAPDH	Ca-7	18.4849	11.7551	0.000289305
F12	NC-8	34.884		GAPDH	NC-8	19.1917	15.6923	1.88865e-05	1.83981e-05			F12	Ca-8	35.5112		GAPDH	Ca-8	20.1443	15.3669	2.36645e-05	3.32744e-05
F12	NC-8	34.8743		GAPDH	NC-8	19.1451	15.7292	1.84089e-05				F12	Ca-8	35.0628		GAPDH	Ca-8	20.2693	14.7935	3.52146e-05
F12	NC-8	35.0569		GAPDH	NC-8	19.2871	15.7698	1.7899e-05				F12	Ca-8	34.7499		GAPDH	Ca-8	20.1739	14.576	4.09442e-05
FBXW10	NC-8	30.865		GAPDH	NC-8	19.1917	11.6733	0.000306192	0.000277361			FBXW10	Ca-8	34.264		GAPDH	Ca-8	20.1443	14.1197	5.61754e-05	5.66805e-05
FBXW10	NC-8	31.0479		GAPDH	NC-8	19.1451	11.9028	0.000261154				FBXW10	Ca-8	34.4688		GAPDH	Ca-8	20.2693	14.1994	5.31552e-05
FBXW10	NC-8	31.1703		GAPDH	NC-8	19.2871	11.8832	0.000264735				FBXW10	Ca-8	34.1816		GAPDH	Ca-8	20.1739	14.0077	6.07108e-05
FBX015	NC-8	27.8853		GAPDH	NC-8	19.1917	8.69355	0.00241536	0.0022461			FBX015	Ca-8	30.9824		GAPDH	Ca-8	20.1443	10.8381	0.000546267	0.00058994
FBX015	NC-8	27.9429		GAPDH	NC-8	19.1451	8.79787	0.00224687				FBX015	Ca-8	30.9478		GAPDH	Ca-8	20.2693	10.6784	0.000610203
FBX015	NC-8	28.1991		GAPDH	NC-8	19.2871	8.91194	0.00207606				FBX015	Ca-8	30.8449		GAPDH	Ca-8	20.1739	10.671	0.000613351
USP44	NC-8	28.3208		GAPDH	NC-8	19.1917	9.12906	0.00178599	0.00179236			USP44	Ca-8	31.4063		GAPDH	Ca-8	20.1443	11.262	0.000407193	0.000468272
USP44	NC-8	28.3		GAPDH	NC-8	19.1451	9.15492	0.00175426				USP44	Ca-8	31.3517		GAPDH	Ca-8	20.2693	11.0823	0.00046119
USP44	NC-8	28.3757		GAPDH	NC-8	19.2871	9.08857	0.00183682				USP44	Ca-8	31.0382		GAPDH	Ca-8	20.1739	10.8643	0.000536434
F12	NC-9	33.5317		GAPDH	NC-9	19.84	13.6917	7.55785e-05	7.65518e-05			F12	Ca-9	33.5326		GAPDH	Ca-9	24.6256	8.90702	0.00208315	0.00224449
F12	NC-9	33.5327		GAPDH	NC-9	19.9	13.6327	7.87328e-05				F12	Ca-9	33.48		GAPDH	Ca-9	24.6533	8.82672	0.00220239
F12	NC-9	33.3861		GAPDH	NC-9	19.69	13.6961	7.53442e-05				F12	Ca-9	33.2321		GAPDH	Ca-9	24.5579	8.67421	0.00244795
FBXW10	NC-9	38.7924		GAPDH	NC-9	19.84	18.9524	1.97128e-06	1.46814e-06			FBXW10	Ca-9	39.8032		GAPDH	Ca-9	24.6256	15.1775	2.69839e-05	2.13782e-05
FBXW10	NC-9	39.7289		GAPDH	NC-9	19.9	19.8289	1.07376e-06				FBXW10	Ca-9	40.12		GAPDH	Ca-9	24.6533	15.4667	2.20828e-05
FBXW10	NC-9	39.1786		GAPDH	NC-9	19.69	19.4886	1.35936e-06				FBXW10	Ca-9	40.576		GAPDH	Ca-9	24.5579	16.0182	1.5068e-05
FBX015	NC-9	35.9577		GAPDH	NC-9	19.84	16.1177	1.40634e-05	1.27627e-05			FBX015	Ca-9	35.1371		GAPDH	Ca-9	24.6256	10.5115	0.000685066	0.000459118
FBX015	NC-9	36.0818		GAPDH	NC-9	19.9	16.1818	1.3452e-05				FBX015	Ca-9	35.9536		GAPDH	Ca-9	24.6533	11.3003	0.000396512
FBX015	NC-9	36.1922		GAPDH	NC-9	19.69	16.5022	1.07728e-05				FBX015	Ca-9	36.2811		GAPDH	Ca-9	24.5579	11.7232	0.000295777
USP44	NC-9	35.2611		GAPDH	NC-9	19.84	15.4211	2.27919e-05	2.23605e-05			USP44	Ca-9	35.9105		GAPDH	Ca-9	24.6256	11.2849	0.000400786	0.000641842
USP44	NC-9	35.3965		GAPDH	NC-9	19.9	15.4965	2.16313e-05				USP44	Ca-9	35.0054		GAPDH	Ca-9	24.6533	10.3521	0.000765085
USP44	NC-9	35.1196		GAPDH	NC-9	19.69	15.4296	2.26583e-05				USP44	Ca-9	34.9202		GAPDH	Ca-9	24.5579	10.3624	0.000759654
F12	NC-10	33.7334		GAPDH	NC-10	19.321	14.4125	4.58575e-05	5.30686e-05			F12	Ca-10	33.8075		GAPDH	Ca-10	20.7804	13.0272	0.000119794	0.000128106
F12	NC-10	33.2004		GAPDH	NC-10	19.3246	13.8758	6.65247e-05				F12	Ca-10	33.7085		GAPDH	Ca-10	20.7697	12.9388	0.000127359
F12	NC-10	33.6723		GAPDH	NC-10	19.2899	14.3824	4.68236e-05				F12	Ca-10	33.5006		GAPDH	Ca-10	20.6688	12.8318	0.000137165
FBXW10	NC-10	30.1258		GAPDH	NC-10	19.321	10.8048	0.000559008	0.000528431			FBXW10	Ca-10	34.9586		GAPDH	Ca-10	20.7804	14.1783	5.39406e-05	6.61335e-05
FBXW10	NC-10	30.2496		GAPDH	NC-10	19.3246	10.925	0.000514347				FBXW10	Ca-10	34.5359		GAPDH	Ca-10	20.7697	13.7662	7.1774e-05
FBXW10	NC-10	30.2216		GAPDH	NC-10	19.2899	10.9317	0.000511937				FBXW10	Ca-10	34.4167		GAPDH	Ca-10	20.6688	13.748	7.26859e-05
FBX015	NC-10	29.2897		GAPDH	NC-10	19.321	9.96872	0.000997968	0.000987078			FBX015	Ca-10	31.5685		GAPDH	Ca-10	20.7804	10.7882	0.000565505	0.000491982
FBX015	NC-10	29.3808		GAPDH	NC-10	19.3246	10.0561	0.000939294				FBX015	Ca-10	32.0805		GAPDH	Ca-10	20.7697	11.3108	0.000393644
FBX015	NC-10	29.2215		GAPDH	NC-10	19.2899	9.93161	0.00102397				FBX015	Ca-10	31.5869		GAPDH	Ca-10	20.6688	10.9181	0.000516797
USP44	NC-10	29.9233		GAPDH	NC-10	19.321	10.6023	0.000643251	0.000699972			USP44	Ca-10	31.7018		GAPDH	Ca-10	20.7804	10.9214	0.000515621	0.000459583
USP44	NC-10	29.6529		GAPDH	NC-10	19.3246	10.3283	0.000777813				USP44	Ca-10	32.0867		GAPDH	Ca-10	20.7697	11.317	0.000391955
USP44	NC-10	29.8145		GAPDH	NC-10	19.2899	10.5246	0.000678852				USP44	Ca-10	31.7202		GAPDH	Ca-10	20.6688	11.0515	0.000471175

## Sheet: 20240130 甲Ca NC
File Name	20240130 甲Ca NC.pcrd
Created By User	admin
Notes
ID
Run Started	01/29/2024 06:47:33 UTC
Run Ended	01/29/2024 08:29:14 UTC
Sample Vol	10
Lid Temp	95
Protocol File Name	PCR 384.prcl
Plate Setup File Name	Quick Plate_384 wells_SYBR Only.pltd
Base Serial Number	CT033116
Optical Head Serial Number	786BR05041
CFX Maestro Version	4.1.2433.1219.
Well group	All Wells
Amplification step	4
Melt step	7
Well	Fluor	Target	Sample	Cq	Starting Quantity (SQ)
A01	SYBR	F12	NC-1	32.8761
A02	SYBR	F12	NC-1	33.0944
A03	SYBR	F12	NC-1	32.56
A04	SYBR	FBXW10	NC-1	32.0398
A05	SYBR	FBXW10	NC-1	31.6712
A06	SYBR	FBXW10	NC-1	32.2398
A07	SYBR	FBX015	NC-1	29.6528
A08	SYBR	FBX015	NC-1	30.0353
A09	SYBR	FBX015	NC-1	29.8461
A10	SYBR	USP44	NC-1	29.5385
A11	SYBR	USP44	NC-1	29.4099
A12	SYBR	USP44	NC-1	29.8595
A13	SYBR	GAPDH	NC-1	17.9626
A14	SYBR	GAPDH	NC-1	18.0132
A15	SYBR	GAPDH	NC-1	17.7974
A16	SYBR	Tubulin	NC-1	26.2268
A17	SYBR	Tubulin	NC-1	25.7781
A18	SYBR	Tubulin	NC-1	26.3014
A19	SYBR	F12	Ca-7	34.174
A20	SYBR	F12	Ca-7	34.2574
A21	SYBR	F12	Ca-7	34.3094
A22	SYBR	FBXW10	Ca-7	32.4177
A23	SYBR	FBXW10	Ca-7	32.1708
A24	SYBR	FBXW10	Ca-7	32.7068
B01	SYBR	F12	NC-2	32.77
B02	SYBR	F12	NC-2	32.76
B03	SYBR	F12	NC-2	32.78
B04	SYBR	FBXW10	NC-2	32.2942
B05	SYBR	FBXW10	NC-2	32.1329
B06	SYBR	FBXW10	NC-2	32.3704
B07	SYBR	FBX015	NC-2	30.4914
B08	SYBR	FBX015	NC-2	30.7596
B09	SYBR	FBX015	NC-2	30.3795
B10	SYBR	USP44	NC-2	30.0001
B11	SYBR	USP44	NC-2	30.0776
B12	SYBR	USP44	NC-2	30.0024
B13	SYBR	GAPDH	NC-2	21.5239
B14	SYBR	GAPDH	NC-2	21.5545
B15	SYBR	GAPDH	NC-2	21.5714
B16	SYBR	Tubulin	NC-2	29.245
B17	SYBR	Tubulin	NC-2	29.0228
B18	SYBR	Tubulin	NC-2	29.4692
B19	SYBR	F12	Ca-8	35.5112
B20	SYBR	F12	Ca-8	35.0628
B21	SYBR	F12	Ca-8	34.7499
B22	SYBR	FBXW10	Ca-8	34.264
B23	SYBR	FBXW10	Ca-8	34.4688
B24	SYBR	FBXW10	Ca-8	34.1816
C01	SYBR	F12	NC-3	33.6507
C02	SYBR	F12	NC-3	33.4793
C03	SYBR	F12	NC-3	33.2024
C04	SYBR	FBXW10	NC-3	32.2139
C05	SYBR	FBXW10	NC-3	32.4629
C06	SYBR	FBXW10	NC-3	32.3655
C07	SYBR	FBX015	NC-3	30.8041
C08	SYBR	FBX015	NC-3	30.5005
C09	SYBR	FBX015	NC-3	30.7897
C10	SYBR	USP44	NC-3	30.5026
C11	SYBR	USP44	NC-3	30.5656
C12	SYBR	USP44	NC-3	30.917
C13	SYBR	GAPDH	NC-3	19.75
C14	SYBR	GAPDH	NC-3	19.8006
C15	SYBR	GAPDH	NC-3	19.7892
C16	SYBR	Tubulin	NC-3	27.9606
C17	SYBR	Tubulin	NC-3	27.8882
C18	SYBR	Tubulin	NC-3	28.1536
C19	SYBR	F12	Ca-9	33.5326
C20	SYBR	F12	Ca-9	33.48
C21	SYBR	F12	Ca-9	33.2321
C22	SYBR	FBXW10	Ca-9	39.8032
C23	SYBR	FBXW10	Ca-9	40.12
C24	SYBR	FBXW10	Ca-9	40.576
D01	SYBR	F12	NC-4	33.6965
D02	SYBR	F12	NC-4	33.8902
D03	SYBR	F12	NC-4	33.92
D04	SYBR	FBXW10	NC-4	35.2132
D05	SYBR	FBXW10	NC-4	35.2837
D06	SYBR	FBXW10	NC-4	35.16
D07	SYBR	FBX015	NC-4	31.6588
D08	SYBR	FBX015	NC-4	31.8379
D09	SYBR	FBX015	NC-4	31.575
D10	SYBR	USP44	NC-4	30.8859
D11	SYBR	USP44	NC-4	31.086
D12	SYBR	USP44	NC-4	31.102
D13	SYBR	GAPDH	NC-4	21.8425
D14	SYBR	GAPDH	NC-4	21.9459
D15	SYBR	GAPDH	NC-4	21.883
D16	SYBR	Tubulin	NC-4	32.0695
D17	SYBR	Tubulin	NC-4	32.5912
D18	SYBR	Tubulin	NC-4	32.1238
D19	SYBR	F12	Ca-10	33.8075
D20	SYBR	F12	Ca-10	33.7085
D21	SYBR	F12	Ca-10	33.5006
D22	SYBR	FBXW10	Ca-10	34.9586
D23	SYBR	FBXW10	Ca-10	34.5359
D24	SYBR	FBXW10	Ca-10	34.4167
E01	SYBR	F12	NC-5	30.2923
E02	SYBR	F12	NC-5	30.5163
E03	SYBR	F12	NC-5	30.3919
E04	SYBR	FBXW10	NC-5	30.2841
E05	SYBR	FBXW10	NC-5	30.1571
E06	SYBR	FBXW10	NC-5	30.2406
E07	SYBR	FBX015	NC-5	28.5849
E08	SYBR	FBX015	NC-5	28.7114
E09	SYBR	FBX015	NC-5	28.673
E10	SYBR	USP44	NC-5	28.8162
E11	SYBR	USP44	NC-5	28.8733
E12	SYBR	USP44	NC-5	28.8759
E13	SYBR	GAPDH	NC-5	18.4962
E14	SYBR	GAPDH	NC-5	18.4837
E15	SYBR	GAPDH	NC-5	18.4473
E16	SYBR	Tubulin	NC-5	27.2744
E17	SYBR	Tubulin	NC-5	27.0881
E18	SYBR	Tubulin	NC-5	27.2668
E19	SYBR	FBX015	Ca-7	30.8672
E20	SYBR	FBX015	Ca-7	30.9324
E21	SYBR	FBX015	Ca-7	31.0899
E22	SYBR	USP44	Ca-7	30.4316
E23	SYBR	USP44	Ca-7	30.3375
E24	SYBR	USP44	Ca-7	30.24
F01	SYBR	F12	NC-6	33.9942
F02	SYBR	F12	NC-6	34.2415
F03	SYBR	F12	NC-6	34.39
F04	SYBR	FBXW10	NC-6	34.6359
F05	SYBR	FBXW10	NC-6	34.482
F06	SYBR	FBXW10	NC-6	34.3952
F07	SYBR	FBX015	NC-6	33.4857
F08	SYBR	FBX015	NC-6	33.96
F09	SYBR	FBX015	NC-6	33.8772
F10	SYBR	USP44	NC-6	34.07
F11	SYBR	USP44	NC-6	33.8368
F12	SYBR	USP44	NC-6	33.5758
F13	SYBR	GAPDH	NC-6	21.1161
F14	SYBR	GAPDH	NC-6	21.1729
F15	SYBR	GAPDH	NC-6	21.0002
F16	SYBR	Tubulin	NC-6	30.772
F17	SYBR	Tubulin	NC-6	30.4058
F18	SYBR	Tubulin	NC-6	31.1207
F19	SYBR	FBX015	Ca-8	30.9824
F20	SYBR	FBX015	Ca-8	30.9478
F21	SYBR	FBX015	Ca-8	30.8449
F22	SYBR	USP44	Ca-8	31.4063
F23	SYBR	USP44	Ca-8	31.3517
F24	SYBR	USP44	Ca-8	31.0382
G01	SYBR	F12	NC-7	34.8581
G02	SYBR	F12	NC-7	35.0989
G03	SYBR	F12	NC-7	35.4595
G04	SYBR	FBXW10	NC-7	32.7548
G05	SYBR	FBXW10	NC-7	33.0315
G06	SYBR	FBXW10	NC-7	33.0933
G07	SYBR	FBX015	NC-7	32.2921
G08	SYBR	FBX015	NC-7	32.8652
G09	SYBR	FBX015	NC-7	32.0582
G10	SYBR	USP44	NC-7	31.8678
G11	SYBR	USP44	NC-7	31.9422
G12	SYBR	USP44	NC-7	32.2109
G13	SYBR	GAPDH	NC-7	21.0332
G14	SYBR	GAPDH	NC-7	21.0473
G15	SYBR	GAPDH	NC-7	20.8754
G16	SYBR	Tubulin	NC-7	28.4958
G17	SYBR	Tubulin	NC-7	29.2168
G18	SYBR	Tubulin	NC-7	28.0756
G19	SYBR	FBX015	Ca-9	35.1371
G20	SYBR	FBX015	Ca-9	35.9536
G21	SYBR	FBX015	Ca-9	36.2811
G22	SYBR	USP44	Ca-9	35.9105
G23	SYBR	USP44	Ca-9	35.0054
G24	SYBR	USP44	Ca-9	34.9202
H01	SYBR	F12	NC-8	34.884
H02	SYBR	F12	NC-8	34.8743
H03	SYBR	F12	NC-8	35.0569
H04	SYBR	FBXW10	NC-8	30.865
H05	SYBR	FBXW10	NC-8	31.0479
H06	SYBR	FBXW10	NC-8	31.1703
H07	SYBR	FBX015	NC-8	27.8853
H08	SYBR	FBX015	NC-8	27.9429
H09	SYBR	FBX015	NC-8	28.1991
H10	SYBR	USP44	NC-8	28.3208
H11	SYBR	USP44	NC-8	28.3
H12	SYBR	USP44	NC-8	28.3757
H13	SYBR	GAPDH	NC-8	19.1917
H14	SYBR	GAPDH	NC-8	19.1451
H15	SYBR	GAPDH	NC-8	19.2871
H16	SYBR	Tubulin	NC-8	28.9998
H17	SYBR	Tubulin	NC-8	29.0495
H18	SYBR	Tubulin	NC-8	29.2391
H19	SYBR	FBX015	Ca-10	31.5685
H20	SYBR	FBX015	Ca-10	32.0805
H21	SYBR	FBX015	Ca-10	31.5869
H22	SYBR	USP44	Ca-10	31.7018
H23	SYBR	USP44	Ca-10	32.0867
H24	SYBR	USP44	Ca-10	31.7202
I01	SYBR	F12	NC-9	33.5317
I02	SYBR	F12	NC-9	33.5327
I03	SYBR	F12	NC-9	33.3861
I04	SYBR	FBXW10	NC-9	38.7924
I05	SYBR	FBXW10	NC-9	39.7289
I06	SYBR	FBXW10	NC-9	39.1786
I07	SYBR	FBX015	NC-9	35.9577
I08	SYBR	FBX015	NC-9	36.0818
I09	SYBR	FBX015	NC-9	36.1922
I10	SYBR	USP44	NC-9	35.2611
I11	SYBR	USP44	NC-9	35.3965
I12	SYBR	USP44	NC-9	35.1196
I13	SYBR	GAPDH	NC-9	19.84
I14	SYBR	GAPDH	NC-9	19.9
I15	SYBR	GAPDH	NC-9	19.69
I16	SYBR	Tubulin	NC-9	32.9017
I17	SYBR	Tubulin	NC-9	32.543
I18	SYBR	Tubulin	NC-9	32.6822
I19	SYBR	GAPDH	Ca-7	18.4044
I20	SYBR	GAPDH	Ca-7	18.5828
I21	SYBR	GAPDH	Ca-7	18.4849
I22	SYBR	Tubulin	Ca-7	27.637
I23	SYBR	Tubulin	Ca-7	27.5329
I24	SYBR	Tubulin	Ca-7	28.3023
J01	SYBR	F12	NC-10	33.7334
J02	SYBR	F12	NC-10	33.2004
J03	SYBR	F12	NC-10	33.6723
J04	SYBR	FBXW10	NC-10	30.1258
J05	SYBR	FBXW10	NC-10	30.2496
J06	SYBR	FBXW10	NC-10	30.2216
J07	SYBR	FBX015	NC-10	29.2897
J08	SYBR	FBX015	NC-10	29.3808
J09	SYBR	FBX015	NC-10	29.2215
J10	SYBR	USP44	NC-10	29.9233
J11	SYBR	USP44	NC-10	29.6529
J12	SYBR	USP44	NC-10	29.8145
J13	SYBR	GAPDH	NC-10	19.321
J14	SYBR	GAPDH	NC-10	19.3246
J15	SYBR	GAPDH	NC-10	19.2899
J16	SYBR	Tubulin	NC-10	26.7994
J17	SYBR	Tubulin	NC-10	26.4919
J18	SYBR	Tubulin	NC-10	26.5737
J19	SYBR	GAPDH	Ca-8	20.1443
J20	SYBR	GAPDH	Ca-8	20.2693
J21	SYBR	GAPDH	Ca-8	20.1739
J22	SYBR	Tubulin	Ca-8	29.3877
J23	SYBR	Tubulin	Ca-8	29.4462
J24	SYBR	Tubulin	Ca-8	29.7764
K01	SYBR	F12	Ca-1	28.5663
K02	SYBR	F12	Ca-1	28.3376
K03	SYBR	F12	Ca-1	28.3415
K04	SYBR	FBXW10	Ca-1	33.5228
K05	SYBR	FBXW10	Ca-1	33.1028
K06	SYBR	FBXW10	Ca-1	33.2426
K07	SYBR	FBX015	Ca-1	30.97
K08	SYBR	FBX015	Ca-1	31.0967
K09	SYBR	FBX015	Ca-1	31.0147
K10	SYBR	USP44	Ca-1	29.7124
K11	SYBR	USP44	Ca-1	29.5947
K12	SYBR	USP44	Ca-1	29.8788
K13	SYBR	GAPDH	Ca-1	19.7184
K14	SYBR	GAPDH	Ca-1	19.7945
K15	SYBR	GAPDH	Ca-1	19.7566
K16	SYBR	Tubulin	Ca-1	29.1109
K17	SYBR	Tubulin	Ca-1	28.8067
K18	SYBR	Tubulin	Ca-1	29.0308
K19	SYBR	GAPDH	Ca-9	24.6256
K20	SYBR	GAPDH	Ca-9	24.6533
K21	SYBR	GAPDH	Ca-9	24.5579
K22	SYBR	Tubulin	Ca-9	32.6192
K23	SYBR	Tubulin	Ca-9	32.7353
K24	SYBR	Tubulin	Ca-9	32.6124
L01	SYBR	F12	Ca-2	33.6556
L02	SYBR	F12	Ca-2	33.8839
L03	SYBR	F12	Ca-2	33.6987
L04	SYBR	FBXW10	Ca-2	32.0978
L05	SYBR	FBXW10	Ca-2	32.3837
L06	SYBR	FBXW10	Ca-2	32.52
L07	SYBR	FBX015	Ca-2	30.6696
L08	SYBR	FBX015	Ca-2	30.7571
L09	SYBR	FBX015	Ca-2	30.3273
L10	SYBR	USP44	Ca-2	29.3346
L11	SYBR	USP44	Ca-2	29.3276
L12	SYBR	USP44	Ca-2	29.4224
L13	SYBR	GAPDH	Ca-2	18.1352
L14	SYBR	GAPDH	Ca-2	18.2321
L15	SYBR	GAPDH	Ca-2	18.1788
L16	SYBR	Tubulin	Ca-2	27.7437
L17	SYBR	Tubulin	Ca-2	27.8102
L18	SYBR	Tubulin	Ca-2	27.6584
L19	SYBR	GAPDH	Ca-10	20.7804
L20	SYBR	GAPDH	Ca-10	20.7697
L21	SYBR	GAPDH	Ca-10	20.6688
L22	SYBR	Tubulin	Ca-10	30.0576
L23	SYBR	Tubulin	Ca-10	30.1921
L24	SYBR	Tubulin	Ca-10	29.9957
M01	SYBR	F12	Ca-3	32.4243
M02	SYBR	F12	Ca-3	32.4559
M03	SYBR	F12	Ca-3	32.7492
M04	SYBR	FBXW10	Ca-3	36.8267
M05	SYBR	FBXW10	Ca-3	36.8086
M06	SYBR	FBXW10	Ca-3	37.5426
M07	SYBR	FBX015	Ca-3	33.8434
M08	SYBR	FBX015	Ca-3	34.1624
M09	SYBR	FBX015	Ca-3	33.8167
M10	SYBR	USP44	Ca-3	32.308
M11	SYBR	USP44	Ca-3	32.2386
M12	SYBR	USP44	Ca-3	32.3686
M13	SYBR	GAPDH	Ca-3	22.5134
M14	SYBR	GAPDH	Ca-3	22.5773
M15	SYBR	GAPDH	Ca-3	22.3466
M16	SYBR	Tubulin	Ca-3	31.9222
M17	SYBR	Tubulin	Ca-3	31.8899
M18	SYBR	Tubulin	Ca-3	32.2269
N01	SYBR	F12	Ca-4	33.034
N02	SYBR	F12	Ca-4	33.1744
N03	SYBR	F12	Ca-4	32.9662
N04	SYBR	FBXW10	Ca-4	31.7459
N05	SYBR	FBXW10	Ca-4	31.5993
N06	SYBR	FBXW10	Ca-4	32.1663
N07	SYBR	FBX015	Ca-4	31.1704
N08	SYBR	FBX015	Ca-4	30.8723
N09	SYBR	FBX015	Ca-4	31.4038
N10	SYBR	USP44	Ca-4	29.9602
N11	SYBR	USP44	Ca-4	30.4815
N12	SYBR	USP44	Ca-4	30.0145
N13	SYBR	GAPDH	Ca-4	17.5104
N14	SYBR	GAPDH	Ca-4	17.5055
N15	SYBR	GAPDH	Ca-4	17.5807
N16	SYBR	Tubulin	Ca-4	27.6337
N17	SYBR	Tubulin	Ca-4	27.3317
N18	SYBR	Tubulin	Ca-4	27.5888
O01	SYBR	F12	Ca-5	34.1145
O02	SYBR	F12	Ca-5	33.6167
O03	SYBR	F12	Ca-5	33.6722
O04	SYBR	FBXW10	Ca-5	31.1642
O05	SYBR	FBXW10	Ca-5	31.2192
O06	SYBR	FBXW10	Ca-5	31.4345
O07	SYBR	FBX015	Ca-5	29.7651
O08	SYBR	FBX015	Ca-5	29.817
O09	SYBR	FBX015	Ca-5	29.9124
O10	SYBR	USP44	Ca-5	29.6412
O11	SYBR	USP44	Ca-5	29.6588
O12	SYBR	USP44	Ca-5	29.6803
O13	SYBR	GAPDH	Ca-5	19.2747
O14	SYBR	GAPDH	Ca-5	19.2794
O15	SYBR	GAPDH	Ca-5	19.2456
O16	SYBR	Tubulin	Ca-5	26.6051
O17	SYBR	Tubulin	Ca-5	26.4939
O18	SYBR	Tubulin	Ca-5	26.5729
P01	SYBR	F12	Ca-6	31.1649
P02	SYBR	F12	Ca-6	31.0985
P03	SYBR	F12	Ca-6	30.9909
P04	SYBR	FBXW10	Ca-6	34.2871
P05	SYBR	FBXW10	Ca-6	34.7425
P06	SYBR	FBXW10	Ca-6	33.635
P07	SYBR	FBX015	Ca-6	33.2089
P08	SYBR	FBX015	Ca-6	31.4413
P09	SYBR	FBX015	Ca-6	32.8603
P10	SYBR	USP44	Ca-6	31.7716
P11	SYBR	USP44	Ca-6	31.0506
P12	SYBR	USP44	Ca-6	31.0833
P13	SYBR	GAPDH	Ca-6	20.1729
P14	SYBR	GAPDH	Ca-6	20.2065
P15	SYBR	GAPDH	Ca-6	20.2735
P16	SYBR	Tubulin	Ca-6	29.7537
P17	SYBR	Tubulin	Ca-6	30.0016
P18	SYBR	Tubulin	Ca-6	29.8424
